# Supplementary material for: Outcomes of Patients with Non-Small Cell Lung Cancer and Brain Metastases Treated with the Upfront Single Agent Pembrolizumab: A Retrospective and Multicentric Study of the ESCKEYP GFPC Cohort
Source: Curr Oncol. 2024 Mar 21;31(3):1656–66. doi: 10.3390/curroncol31030126 (PMC10969391; doi:10.3390/curroncol31030126)
Supplement: Supplementary file 1 [file curroncol-31-00126-s001.zip]

Archive with 1 entries (1 files):
- curroncol-2891992-supplementary.pdf
